# Supplementary material for: Identification of QTLs associated with oil content and mapping FAD2 genes and their relative contribution to oil quality in peanut (Arachis hypogaea L.)
Source: BMC Genet. 2014 Dec 10;15:133. doi: 10.1186/s12863-014-0133-4 (PMC4278341; doi:10.1186/s12863-014-0133-4)
Supplement: Additional file 3: — Genetic map order in different linkage groups of the S-population. [file 12863_2014_133_MOESM3_ESM.xls]

## Sheet: Additional File 3
Additional File 3: Genetic map order in different linkage groups of S-population
a01	Position (cM)		b01	Position (cM)
GM1971-2	0		GM2723	0
Ah21	4.28		GM1971-1	17.643
GM1694	14.9		GM2724-1	22.969
Ah126	16.8		GA42	35.156
GM1661	17.4		Ah3	39.794
TC2D06	19.7		TC23C08	42.229
Seq13A10-1	21.5		Seq13A07	46.676
GNB555	22.3		TC1A08	49.221
GNB842	25		AHGS0108	50.409
GNB831	26.9		TC7C06	55.798
Seq13A10-2	32.2		GM1331	61.694
GM2724-2	40.6		GNB619	68.398
GM1992-2	44.9		b02	Position (cM)
a02	29.905		GM2196	0
GNB317	0		TC9F04	10.32
Seq11G07	3.227		PM32	35.366
Seq14F04	29.905		Ah26	45.368
a03	Position (cM)		PM45-2	50.491
Seq9H08	0		Seq2G04	55.57
AHGS0132	3.458		PM179-2	63.049
GNB1078	7.325		GNB1121	69.69
PM238-2	13.298		b03	Position (cM)
Ad91O22	17.733		GM2007	0
Seq18A05	24.255		GNB278	34.749
PM15	31.189		GM1733	55.154
Ah404	33.112		SC1003E10-2	62.759
GNB716	35.878		SC1003E10-1	69.023
TC4E10	37.803		GM1618	89.971
IPAHM167	39.166		GM2388	97.117
TC0A02	40.195		PM238-1	105.317
GM2215	42.014		GM1996	111.611
GNB324	44.55		TC9B12	127.706
TC0A01	46.745		TC4G02	141.982
GNB284	51.427		GM1954	156.68
Seq19G07	56.845		b04	Position (cM)
Seq4F07	66.526		GM2033	0
a04	Position (cM)		TC4E09	15.042
Ad92O23	0		AHGS0230	20.714
Seq18C05	29.135		Seq14D11	23.733
IPAHM105	46.836		GM2589	25.949
GM2246	64.312		PM35-2	27.421
GNB904	69.551		TC4F12	29.329
GNB733	76.058		GM1959	31.146
Seq15C12-2	89.208		Seq17F06	36.917
GM1919	103.913		IPAHM219	46.266
a05	Position (cM)		GM1445	56.329
GM1702	0		Seq15C12-1	68.214
GM1878	23.84		TC11H06	91.071
GM1890	40.562		b05	Position (cM)
GM2078	46.69		GA72	0
Seq10D04	55.411		TC6E01	41.1
IPAHM356	58.834		TC19E01	62.256
PM65	60.542		b06	Position (cM)
GNB827	63.749		PM137	0
TC3A12	66.7		PM210	24.273
GNB107	68.502		AHGS0798	29.583
PM179-1	70.707		Ai119G12	39.031
PM45-1	72.632		b07	Position (cM)
GNB353	78.9		GM1854	0
IPAHM524	103.331		TC3B04	17.967
GNB464	109.171		TC3E02	20.475
GNB167	141.987		Seq2E06-1	52.398
IPAHM569	150.427		GM2156	57.894
a06	Position (cM)		GM1953	67.153
PM35-1	0		TC7A02	85.951
TC7D03	14.337		GM1899	96.33
IPAHM171a-2	43.441		Seq15C10	116.995
IPAHM407a-2	49.637		TC9H09	138.991
Seq18G01	81.39		GM1992-1	151.205
TC21C10	99.191		Seq4F09	157.63
a07	Position (cM)		b08	Position (cM)
Seq2E06-2	0		GM1760	0
RN34A10	12.411		IPAHM171a-1	10.762
GNB876	32.359		IPAHM407a-1	13.335
Seq5D05	43.652		Seq2A06	19.798
GM1494	60.186		IPAHM229	24.214
Ah32	65.142		IPAHM540	26.723
GM1990	69.38		IPAHM123-1	30.464
Seq3A01	73.521		Ah51	34.853
GM1076	77.263		Ah1	39.399
GNB519	78.7		GNB02	50.074
GM1922	81.719		IPAHM373	54.825
GM1937	83.502		b09	Position (cM)
AHGS0151	86.06		TC2A02	0
IPAHM123-2	88.998		GM1311	43.086
Ad90K4	92.586		PM358	69.527
TC4G10	96.271		GM1840	76.004
GNB710	118.133		ahFAD2B	90.517
a08	Position (cM)		TC3H07	114.892
TC1E07	0		Seq7G02	125.976
TC1E05	7.163		GA26	135.691
Seq2A05	28.499		GM1073	146.41
a09	Position (cM)		Seq2F05	153.323
GNB840	0		GM2337	169.104
GNB816	8.458		Seq16G08	181.276
GM2553	12.48		TC3B05	193.096
GNB695	16.012		GM1489	213.326
GM1911	18.784		GM1971-1	244.319
Seq17E03	23.202		b10	Position (cM)
GNB981	25.022		GM1521	0
GM2792	26.391		GM2284	25.872
GM1291	28.499		GM1495	30.148
GNB136	29.469		GM2779	31.874
GNB377	32.726		Seq4B11	33.052
PM343	36.015		EM78	37.287
GM849	45.362
TC5D06	51.042
IPAHM468	65.946
IPAHM372	70.022
ahFAD2A	74.378
a10	Position (cM)
IPAHM352	0
GM2411	29.591
TC31G11	37.757
GA161	44.668
Seq4H11	53.361
Seq3E10	57.184
GNB100	61.697
GM2531	67.356
