# Supplementary material for: Identification of QTLs associated with oil content and mapping FAD2 genes and their relative contribution to oil quality in peanut (Arachis hypogaea L.)
Source: BMC Genet. 2014 Dec 10;15:133. doi: 10.1186/s12863-014-0133-4 (PMC4278341; doi:10.1186/s12863-014-0133-4)
Supplement: Additional file 4: — Genetic map order in different linkage groups of the T-population. [file 12863_2014_133_MOESM4_ESM.xls]

## Sheet: Additional File 4
Additional File 4: Genetic map order in different linkage groups of T-population
a01	Position (cM)		b01	Position (cM)
AHGS0729-2	0		Seq13A07	0
TC23F04-1	29.677		Ah11	7.405
TC21C10-2	64.576		GA42	19.519
GM1940	83.626		AHGS0138	22.654
TC38D06-2	85.636		TC4F10-2	25.358
EM78	96.73		TC7H02-2	32.822
Ai121G16	98.401		TC7H02-1	36.616
Seq4B11	102.635		TC1A08	43.486
GM2779	104.677		TC23C08-2	50.863
GM1495	108.535		Ah3	57.556
AHS1855	112.508		Seq8E12-1	65.568
TC21C10-1	117.394		GM1971	76.692
TC9F10-2	118.668		GM2724	87.001
Seq2D12	127.134		b02	Position (cM)
GM2259	130.621		TC1B02	0
TC20B05	145.371		GNB317-1	13.043
GM2196	152.991		Seq2G04	36.517
GM1986-1	156.2		Ah041	45.404
TC9F04	167.817		PM200	56.047
IPAHM229	168.004		PM73-1	63.864
IPAHM540	172.683		Ah26	68.245
Seq2A06	179.097		PM32	71.63
a02	Position (cM)		RI1F06	75.662
Seq14F04	0		AHGS0357	79.028
Seq15C12-2	6.902		Seq7B03	82.556
GM2106	26.159		Seq4E08	85.072
AHGS0266	29.509		GM1598	87.901
AHS0970	37.35		IPAHM97	88.563
TC5C05	43.84		PM499	90.86
GNB1121	55.182		GNB1040	96.033
TC4E09	70.055		Seq1B09-1	101.363
Seq11G07	75.262		GNB218	104.053
GA166	93.937		GM1899	108.426
GA8	99.327		Seq1B09-2	115.775
GNB317-2	117.522		b03	Position (cM)
a03	Position (cM)		Seq2F05	0
GM2027	0		Ah590	28.834
GM1389	2.56		GNB70	44.792
Seq18A05	7.684		Seq16F01	45.92
TC4G02	12.332		TC4F12	57.174
GNB817	14.212		GNB179	60.968
GM2215	21.79		GM1954	64.772
GNB284	30.4		IPAHM103	81.46
GM2402	33.832		TC31H02	100.584
GM2369	37.06		PM37	120.119
GNB167	38.929		b04	Position (cM)
GM2528	42.902		GM1311	0
GNB324	49.003		GNB99	7.411
TC2A02-2	49.858		GM2009	16.242
TC1E06	55.629		GM2033	23.402
TC0A01	56.322		TC5D06	26.082
Ah4-4	61.828		GM1445	44.903
Ah404	65.481		GM1854	48.071
TC0A02	70.004		IPAHM23	62.736
GM2388	71.924		LSSR06a	66.078
RM15H07	77.438		GM1762	71.427
Ad91O22	79.746		IPAHM108-2	81.631
GA26	82.602		PM35	101.057
GM1996	83.266		PM15	107.275
AHGS0132	85.671		AHGS0230	119.495
TC9B12-1	91.249		Seq14D11	124.48
GM1726	93.413		TC4H07	129.226
PM238-2	98.36		IPAHM451	143.658
GA27	99.188		AHS2312	164.176
Seq18G9-2	105.606		RN35H04	178.499
PM238-1	116.7		IPAHM334	185.07
GNB905	150.162		GM1918	190.209
a04	Position (cM)		b05	Position (cM)
Seq14A07	0		GA72	0
TC3H02	6.869		PM308	8.949
Seq3B05	15.673		PM50	31.04
TC27H12	18.482		GM2769	40.825
AHS1943	23.629		GM2137	46.247
TC30D04	26.704		IPAHM73	59.102
Seq8E12-2	32.239		Seq19D06	69.235
Seq2C10	34.465		TC9B12-2	76.423
TC23C08-1	39.187		GM1788	82.749
EM142	42.034		IPAHM455	89.921
GM1062	46.399		IPAHM282	99.38
GNB418	50.554		PM36	104.966
TC7G10	51.292		MTIC45-1	154.833
GM890	56.658		b06	Position (cM)
GM1720	60.095		GM1916	0
GNB65	61.592		PM210	11.544
GM2480	62.722		AHGS0798	18.946
PM652	64.609		TC24B05	23.914
TC29C07	67.684		AHGS0369	31.804
AHGS0134	72.785		AHGS0590	40.291
IPAHM105-2	77.129		TC38D06-1	49.451
Seq18C05-1	80.776		GM2063	58.312
Seq18C05-2	82.969		GNB523	64.418
RGA121	84.632		AHGS0278	65.486
AHGS0347	84.792		Seq19F04	70.05
GNB733	88.78		GM2444	75.369
IPAHM108-1	91.289		GM2767	83.349
RN9C02	91.648		b07	Position (cM)
GM2637	94.763		GM2156	0
GM2638	95.276		GM1953	9.243
TC5A07	102.855		Seq2E06	19.333
GM2808	105.121		RN13D04	30.605
GM2246	113.08		GM2557	32.304
GM2007	119.771		GM2073	42.95
Seq15C12-1	121.681		GM2067	52.506
a05	Position (cM)		Seq5D05	59.883
GM1483	0		GM2744	69.488
GM1878	11.893		GM1254	78.649
PM179	18.998		GM2605	85.949
TC6E01	23		Ad95D7	89.355
GNB138	27.751		GNB486-1	91.353
Seq2F10	34.845		GA24-1	94.192
Seq10D04	38.64		TC4G10	102.636
IPAHM356	43.056		TC9H09	107.569
PM45	43.947		Seq15C10	121.92
PM65	47.834		Seq19B12	133.961
TC3A12	50.584		b08	Position (cM)
GA32	53.837		Ah51	0
GNB353	61.71		GM1798	8.199
Ah426	65.428		GM2690-2	22.627
GNB827	70.24		GNB374	25.87
AHGS0599	75.379		GNB335-1	29.912
GNB652	78.034		GM2690-1	37.424
GA44	81.276		IPAHM123	38.874
GNB464	84.681		GM2689	41.354
GNB703	86.989		GM1961	44.36
GM2606	90.047		PM505	46.591
GM1049	90.074		IPAHM606	50.514
GA65	95.704		Ai119H15	58.939
GA35	102.511		PM188	61.801
a06	Position (cM)		GM1760-1	69.119
GNB716	0		AHS2567	73.661
TC11H06	1.444		Seq4F09	101.315
Seq18G9-1	1.645		b09	Position (cM)
TC1A01	5.813		GM2120	0
TC7D03	17.141		Seq7G02	10.004
Seq15D03	19.141		GM1655	30.654
TC41C11	24.719		AS1R12A06	39.892
GA37	32.107		GM1985	54.328
GNB736	34.19		GM1839-1	64.802
PM377	38.998		GM1839-2	74.002
TC4C11	46.661		IPAHM695	76.607
IPAHM659	50.728		TC19B11	79.805
TC1A02	51.146		GM2359	98.235
GNB87	53.218		GNB625	102.747
GNB877	56.256		Seq19D09	117.102
GA21	58.19		GM1073	124.376
TC11A04	60.071		b10	Position (cM)
Seq18G01	67.78		GM1992	0
GM1490	71.088		GM2084	32.718
GNB329	76.663		TC7A02-2	40.418
TC3H07	81.541		AC2B03	45.467
AC2H11	89.328		TC23F04-2	51.023
GM1489	95.691		GNB38	54.444
TC42A02	114.809		IPAHM531	59.963
GM2337	124.977		GA156	63.386
GNB649	158.675		GA131	73.914
a07	Position (cM)		AC3F07	78.975
Seq3B08	0		AHS2037	84.8
AHGS0147	6.325		AHS0161	89.032
TC41A10	10.896		GM2165	97.416
Ad90K4	14.102		GM1742	103.064
AHGS0151	16.257		IPAHM475	110.974
TC9H08	18.799		GM2032	134.382
TC19B07	20.988
PM358-2	21.82
PM204	28.005
GM1076	31.748
GNB519	37.158
GM1986-2	41.735
Seq3A01	52.445
a08	Position (cM)
TC7C06	0
TC3B05	7.465
TC9B08	24.419
TC7A02-1	31.089
TC11F12	35.048
GM2788	41.152
TC3B04	42.876
GM1713	58.423
GNB486-2	58.658
GM2289	68.826
TC41E09	70.563
Seq3A08	78.84
Seq2A05	89.474
GM1901	89.618
GNB651	99.073
Ad92L5	104.721
IPAHM468	105.151
TC9F10-1	115.275
TC6H03	117.207
Ad90F2	121.868
TC2A02-1	122.937
GM1760-2	130.181
IPAHM372	136.879
AHS0116	142.352
TC3E02	155.601
GM1628	156.604
TC1E05	173.674
TC1E07	200.877
a09	Position (cM)
AHS1684	0
GNB352	6.776
GM2450	9.087
PM343	20.45
GM2792	25.83
GNB981	32.082
GM2584	36.296
GA24-2	42.245
AHGS0695	45.122
TC1D02	48.788
AHS1750	49.891
GNB335-2	51.683
GNB1112	56.729
RN26G9	57.429
GM1047	65.289
GNB136	72.258
GNB377	78.99
ahFAD2A	89.428
a10	Position (cM)
GNB619	0
GM2411	6.671
Seq11D04	29.208
IPAHM352	31.733
IPAHM75	35.528
GA161	39.877
GNB278	43.821
TC31G11	46.125
TC4F10-1	48.728
GNB629	51.424
AHGS0729-1	52.252
GNB320	56.263
IPAHM320	60.724
TC9B12-3	65.976
GNB100	80.736
RM11H01	82.111
