# Supplementary material for: Identification of QTLs associated with oil content and mapping FAD2 genes and their relative contribution to oil quality in peanut (Arachis hypogaea L.)
Source: BMC Genet. 2014 Dec 10;15:133. doi: 10.1186/s12863-014-0133-4 (PMC4278341; doi:10.1186/s12863-014-0133-4)
Supplement: Additional file 5: — Summary of main-effect QTLs (M-QTLs) identified by QTLCartographer in the S-population. This table shows details on location, flanking marker loci, LOD value, phenotypic variance explained and additive effects of 27 M-QTLs detected by QTLCartographer. [file 12863_2014_133_MOESM5_ESM.xls]

## Sheet: Additional File 5
Additional File 5: Summary of main effect QTLs (M-QTLs) identified by QTLCartographer in S-population
S No.	QTLname	Linkage group	Nearest Marker	Marker Interval	LOD value	Phenotypic variance (%)	Additive effect (a0)	Contributing parent for high trait value	Contributing parent for low trait value
	Oleic acid (OA)
1	mqOA181_2010	a09	ahFAD2A	IPAHM372-ahFAD2A	9.84765	7.7647	-6.14522	SunOleic 97R	NC94022
2	mqOA181_2010	b02	Seq2G04	PM45-2-Seq2G04	2.73565	1.5875	-1.80073	SunOleic 97R	NC94022
3	mqOA181_2010	b09	ahFAD2B	GM1840-ahFAD2B	33.0909	27.5419	-12.7582	SunOleic 97R	NC94022
4	mqOA181_2011	a05	GM1702	GM1702-GM1878	2.50114	2.6388	4.55187	NC94022	SunOleic 97R
5	mqOA181_2011	a07	RN34A10	RN34A10-GNB876	2.77915	3.3174	-5.01039	SunOleic 97R	NC94022
6	mqOA181_2011	a09	ahFAD2A	IPAHM372-ahFAD2A	7.31604	8.4034	-8.6956	SunOleic 97R	NC94022
7	mqOA181_2011	b09	ahFAD2B	GM1840-ahFAD2B	13.0909	25.5419	-9.75821	SunOleic 97R	NC94022
8	mqOA181_2011	b03	SC1003E10-2	GNB278-SC1003E10-2	3.34096	3.3751	5.04058	NC94022	SunOleic 97R
	Linoleic acid (LA)
9	mqLA182_2010	a09	ahFAD2A	IPAHM372-ahFAD2A	9.72297	7.9747	5.23677	NC94022	SunOleic 97R
10	mqLA182_2010	b02	Seq2G04	PM45-2-Seq2G04	2.6386	1.4618	1.45431	NC94022	SunOleic 97R
11	mqLA182_2010	b09	ahFAD2B	GM1840-ahFAD2B	32.4098	28.219	10.8778	NC94022	SunOleic 97R
12	mqLA182_2011	a07	RN34A10	RN34A10-GNB876	3.15979	3.5535	-2.71694	SunOleic 97R	NC94022
13	mqLA182_2011	a09	ahFAD2A	IPAHM372-ahFAD2A	2.65832	5.764	4.28582	NC94022	SunOleic 97R
14	mqLA182_2011	b04	Seq15C12-1	GM1445-Seq15C12-1	2.536	2.6176	-2.31409	SunOleic 97R	NC94022
15	mqLA182_2011	b09	ahFAD2B	GM1840-ahFAD2B	4.94999	22.9627	6.85235	NC94022	SunOleic 97R
	Oleic / linoleic acid ratio (OLR)
16	mqOLR_2010	a09	ahFAD2A	IPAHM372-ahFAD2A	6.19777	4.1556	-3.42082	SunOleic 97R	NC94022
17	mqOLR_2010	b01	Ah3	Ah3-TC23C08	2.6435	1.0449	1.13163	NC94022	SunOleic 97R
18	mqOLR_2010	b02	Seq2G04	PM45-2-Seq2G04	2.52787	1.2006	-1.18027	SunOleic 97R	NC94022
19	mqOLR_2010	b09	ahFAD2B	GM1840-ahFAD2B	118.871	39.7069	-12.2907	SunOleic 97R	NC94022
20	mqOLR_2011	a09	ahFAD2A	IPAHM372-ahFAD2A	4.16759	3.4179	-2.69321	SunOleic 97R	NC94022
21	mqOLR_2011	b09	ahFAD2B	GM1840-ahFAD2B	66.1343	42.3329	-11.1543	SunOleic 97R	NC94022
	Oil content (OC)
22	mqOC_2010	a05	GM1878	GM1702-GM1878	9.27259	10.2336	-1.12626	SunOleic 97R	NC94022
23	mqOC_2010	a08	TC1E07	TC1E07-TC1E05	3.01652	3.0259	0.593897	NC94022	SunOleic 97R
24	mqOC_2010	b04	GM1959	TC4F12-GM1959	3.01003	4.0094	-0.690715	SunOleic 97R	NC94022
25	mqOC_2010	b08	GM1959	Seq2A06-Ah1	3.23954	3.3338	-0.630299	SunOleic 97R	NC94022
26	mqOC 2011	a07	RN34A10	RN34A10-GNB876	3.68449	4.8516	-4.44346	SunOleic 97R	NC94022
27	mqOC 2011	b03	SC1003E10-2	GNB278-SC1003E10-2	2.84881	3.0686	3.53313	NC94022	SunOleic 97R
