# Supplementary material for: Identification of QTLs associated with oil content and mapping FAD2 genes and their relative contribution to oil quality in peanut (Arachis hypogaea L.)
Source: BMC Genet. 2014 Dec 10;15:133. doi: 10.1186/s12863-014-0133-4 (PMC4278341; doi:10.1186/s12863-014-0133-4)
Supplement: Additional file 6: — Summary of main-effect QTLs (M-QTLs) identified by QTLCartographer in the T-population. This table shows details on location, flanking marker loci, LOD value, phenotypic variance explained and additive effects of 29 M-QTLs detected by QTLCartographer. [file 12863_2014_133_MOESM6_ESM.xls]

## Sheet: Additional File 6
Additional File 6: Summary of main effect QTLs (M-QTLs) identified by QTLCartographer in T-population
S No.	Trait	Linkage group	Nearest Marker	Marker Interval	LOD value	Phenotypic variance (%)	Additive effect (a0)	Contributing parent for high trait value	Contributing parent for low trait value
	Oleic acid (OA)
1	mqOA181_2010	a04	TC29C07	PM652-Seq18C05-2	3.64474	5.2756	1.72758	Tifrunner	GT-C20
2	mqOA181_2010	a05	GA65	GA65-GNB464	3.08834	3.6341	1.64509	Tifrunner	GT-C20
3	mqOA181_2010	a09	ahFAD2A	GNB377-ahFAD2A	15.4396	28.9778	4.09489	Tifrunner	GT-C20
4	mqOA181_2010	b08	GM2629	GM2690-1-IPAHM606	5.24179	7.8218	-2.12507	GT-C20	Tifrunner
5	mqOA181_2011	a03	GM2027	GM2027-GM1389	4.29427	4.0645	1.57136	Tifrunner	GT-C20
6	mqOA181_2011	a04	TC7G10	TC7G10-PM652	4.95187	6.4685	1.95714	Tifrunner	GT-C20
7	mqOA181_2011	a09	ahFAD2A	GNB377-ahFAD2A	10.8565	12.1328	3.4933	Tifrunner	GT-C20
8	mqOA181_2011	b04	TC5D06	TC5D06-GM1445	2.5189	5.0242	-1.92902	GT-C20	Tifrunner
9	mqOA181_2011	b08	GM2629	GM2690-1-IPAHM606	3.96283	4.3681	-1.62854	GT-C20	Tifrunner
	Linoleic acid (LA)
10	mqLA182_2010	a04	IPAHM105-2	PM652-Seq18C05-2	4.89483	6.2864	-1.55304	GT-C20	Tifrunner
11	mqLA182_2010	a08	TC3B04	GM2788-TC3B04	5.05685	6.5866	1.58585	Tifrunner	GT-C20
12	mqLA182_2010	a09	ahFAD2A	GNB377-ahFAD2A	15.8012	25.4947	-3.19958	GT-C20	Tifrunner
13	mqLA182_2010	b08	GM2629	GM2690-1-IPAHM606	6.76991	8.9468	1.87312	Tifrunner	GT-C20
14	mqLA182_2010	b10	AHS2037	AC3F07-AHS0161	3.72106	3.9105	-1.23496	GT-C20	Tifrunner
15	mqLA182_2011	a03	GM2027	GM2027-GM1389	4.48104	4.4733	-1.42714	GT-C20	Tifrunner
16	mqLA182_2011	a04	TC7G10	TC7G10-PM652	4.8205	6.5455	-1.70357	GT-C20	Tifrunner
17	mqLA182_2011	a09	ahFAD2A	GNB377-ahFAD2A	10.1478	11.9791	-3.01227	GT-C20	Tifrunner
18	mqLA182_2011	b08	GM1961	GM2690-1-IPAHM606	4.51929	4.7715	1.47598	Tifrunner	GT-C20
	Oleic / linoleic acid ratio (OLR)
19	mqOLR_2010	a04	TC7G10	TC7G10-PM652	4.11135	5.6976	0.196416	Tifrunner	GT-C20
20	mqOLR_2010	a09	ahFAD2A	GNB377-ahFAD2A	9.81559	14.895	0.335925	Tifrunner	GT-C20
21	mqOLR_2010	b08	GM2629	GM2690-1-IPAHM606	4.54174	7.4388	-0.220874	GT-C20	Tifrunner
22	mqOLR_2011	a04	IPAHM105-2	PM652-Seq18C05-2	3.78101	6.3492	0.821769	Tifrunner	GT-C20
23	mqOLR_2011	a09	ahFAD2A	GNB377-ahFAD2A	3.86847	6.0786	0.600354	Tifrunner	GT-C20
	Oil content (OC)
24	mqOC-2010	a03	GM2215	GM2215-GNB817	2.80687	4.4843	0.834426	Tifrunner	GT-C20
25	mqOC_2011	a01	AHGS0729-2	AHGS0729-2-TC23F04-1	3.5299	6.1646	-0.571081	GT-C20	Tifrunner
26	mqOC_2011	a06	GA21	GA21-TC4C11	4.27181	6.8358	-0.60079	GT-C20	Tifrunner
27	mqOC_2011	a08	TC3B04	GM2788-TC3B04	2.53357	3.93	-0.451953	GT-C20	Tifrunner
28	mqOC_2011	b06	AHGS0369	AHGS0369-AHGS0590	3.23028	4.6717	0.48424	Tifrunner	GT-C20
29	mqOC_2011	b07	TC9H09	GA24-1-Seq15C10	5.51252	9.1255	0.688979	Tifrunner	GT-C20
30	mqOC_2011	b08	GM2690-1	GM2690-1-IPAHM606	8.00104	14.0696	0.857849	Tifrunner	GT-C20
