# Supplementary material for: Identification of QTLs associated with oil content and mapping FAD2 genes and their relative contribution to oil quality in peanut (Arachis hypogaea L.)
Source: BMC Genet. 2014 Dec 10;15:133. doi: 10.1186/s12863-014-0133-4 (PMC4278341; doi:10.1186/s12863-014-0133-4)
Supplement: Additional file 7: — Summary of main-effect QTLs (M-QTLs) identified by QTLNetwork in the S-population. This table shows details on location, flanking marker loci, phenotypic variance explained and additive effects of 11 M-QTLs detected by QTLNetwork. [file 12863_2014_133_MOESM7_ESM.xls]

## Sheet: Additional File 7
Additional File 7: Summary of main effect QTLs (M-QTLs) identified by QTLNetwork in S-population
Sno	QTL name	Linkage group	QTL interval	PV (%)	Position	Range	A	SE	P-Value	AE1	SE	P-Value	AE2	SE	P-Value
	Oleic acid (OA)
1	mqOA181	a09	IPAHM372-ahFAD2A	8.72	74	73.0-74.0	-4.4374	0.5134	0	0.2212	0.4262	0.603779	-0.2209	0.4475	0.621627
2	mqOA181	b09	GM1840-ahFAD2B	14.18	89	86.0-94.5	-5.9131	0.5445	0	0.5932	0.5948	0.318613	-0.579	0.6495	0.372681
	Linoleic acid (LA)
3	mqLA182	a09	IPAHM372-ahFAD2A	8.36	74	73.0-74.0	3.4218	0.4445	0	-0.1617	0.335	0.629233	0.1639	0.3485	0.638177
4	mqLA182	b09	GM1840-ahFAD2B	13.83	89	86.0-94.5	4.9071	0.4715	0	-0.5827	0.5298	0.271367	0.5812	0.5818	0.317818
	Oleic / linoleic acid ratio (OLR)
5	mqOLR	a09	IPAHM372-ahFAD2A	6.29	74	73.0-74.0	-2.6156	0.3762	0	0.2875	0.3773	0.446071	-0.2863	0.4057	0.480331
6	mqOLR	b09	GM1840-ahFAD2B	10.82	90	86.0-95.5	-3.9009	0.3717	0	0	0.0022	0.998403	0	0.0022	0.998402
7	mqOLR	b09	Seq7G02-GA26	0.25	126	125.9-130.	1.4664	0.3518	3.1e-05	0	0.0022	0.99985	0	0.0022	0.999875
	Oil content (OC)
8	mqOC	a05	GM1878-GM1890	25.52	28.8	25.8-31.8	-1.4645	0.0925	0	0.21	0.1137	0.064863	-0.2088	0.1287	0.104616
9	mqOC	a08	TC1E07-TC1E05	4.79	5	0.0-13.2	0.5331	0.0826	0	-0.0005	0.0117	0.963096	0.0006	0.0117	0.96164
10	mqOC	b04	AHGS0230-Seq14D11	6.39	21.7	19.0-29.3	-0.5464	0.082	0	0.0004	0.0117	0.971559	-0.0004	0.0117	0.971365
11	mqOC	b08	IPAHM540-IPAHM123-1	7.45	29.7	26.7-31.5	-0.6061	0.081	0	0.0168	0.0478	0.726033	-0.0167	0.0489	0.733442
	A: The estimated additive effect
	AE: The predicted additive by environment interaction effect
	SE: The standard error of estimated or predicted QTL effect and P-value
