# Supplementary material for: Identification of QTLs associated with oil content and mapping FAD2 genes and their relative contribution to oil quality in peanut (Arachis hypogaea L.)
Source: BMC Genet. 2014 Dec 10;15:133. doi: 10.1186/s12863-014-0133-4 (PMC4278341; doi:10.1186/s12863-014-0133-4)
Supplement: Additional file 8: — Summary of main-effect QTLs (M-QTLs) identified by QTLNetwork in the T-population. This table shows details on location, flanking marker loci, phenotypic variance explained and additive effects of 11 M-QTLs detected by QTLNetwork. [file 12863_2014_133_MOESM8_ESM.xls]

## Sheet: Additional File 8
Additional File 8: Summary of main effect QTLs (M-QTLs) identified by QTLNetwork in T-population
Sno	QTL name	Linkage group	QTL interval	PV (%)	Position	Range	A	SE	P-Value	AE1	SE	P-Value	AE2	SE	P-Value
	Oleic acid (OA)
1	mqOA181	a04	TC7G10-GM890	5.3	54.3	53.3-56.3	2.4507	0.3219	0	0.0001	0.0127	0.995911	-0.0001	0.0127	0.995871
2	mqOA181	a08	TC3B04-GM1713	5.37	42.9	42.2-49.9	-1.5134	0.2456	0	-0.0001	0.0127	0.994295	0.0001	0.0127	0.993791
3	mqOA181	a09	GNB377-ahFAD2A	29.13	89	88.0-89.0	4.4932	0.2548	0	-0.3972	0.3138	0.205633	0.3946	0.3133	0.207811
4	mqOA181	b08	GM1961-GM2689	0.46	59	57.0-60.0	-1.634	0.2682	0	-0.0002	0.0127	0.986266	0.0002	0.0127	0.986112
	Linoleic acid (LA)
5	mqLA182	a04	TC7G10-GM890	5.43	54.3	52.3-56.7	-1.452	0.2849	0	-0.1819	0.3159	0.564771	0.1853	0.3159	0.55746
6	mqLA182	a04	PM652-TC29C07	4.12	67.6	64.6-67.7	-0.8281	0.2177	0.000143	0.2675	0.2736	0.328251	-0.2725	0.2732	0.318541
7	mqLA182	a06	GA37-TC41C11	0.86	127.6	125.5-131.6	0.7229	0.2302	0.001694	-0.0001	0.0088	0.994667	0.0001	0.0088	0.994198
8	mqLA182	a09	GNB377-ahFAD2A	26.64	89	88.0-89.0	-3.7044	0.2256	0	0.295	0.2635	0.262856	-0.2934	0.2631	0.264743
9	mqLA182	b08	GM1961-GM2689	0.89	58	57.0-60.0	1.0238	0.237	1.6e-05	0.0486	0.1495	0.744919	-0.0489	0.1495	0.743724
	Oleic / linoleic acid ratio (OLR)
10	mqOLR	a09	GNB377-ahFAD2A	5.19	89	85.0-89.0	0.4229	0.0821	0	-0.112	0.0983	0.254388	0.1154	0.0981	0.239652
	Oil content (OC)
11	mqOC	b08	GM2689-IPAHM123	6.7	60	58.0-62.0	0.5458	0.093	0	-0.2522	0.1241	0.04213	0.2573	0.1239	0.037824
	A: The estimated additive effect
	AE: The predicted additive by environment interaction effect
	SE: The standard error of estimated or predicted QTL effect and P-value
