# Supplementary material for: Identification of QTLs associated with oil content and mapping FAD2 genes and their relative contribution to oil quality in peanut (Arachis hypogaea L.)
Source: BMC Genet. 2014 Dec 10;15:133. doi: 10.1186/s12863-014-0133-4 (PMC4278341; doi:10.1186/s12863-014-0133-4)
Supplement: Additional file 9: — Summary of epistatatic QTLs (E-QTLs) identified by QTLNetwork in the S- and the T-populations. This table shows details on search range, F value, phenotypic variance explained, number of interacting loci and names interacting loci for 10 E-QTLs detected by QTLNetwork. [file 12863_2014_133_MOESM9_ESM.xls]

## Sheet: Additional File 9
Additional File 9: Summary of epistatatic QTLs (E-QTLs) identified by QTLNetwork in S- and T-population
Traits	QTL name_i	PV(%)	Linkage group	QTL interval_i	Position_i	Range_i		Linkage group	QTL_j interval	Position_j	Range_j	AA	SE	P-Value	AAE1	SE	P-Value	AAE2	SE	P-Value
S-population
Oleic acid (OA)	eqOA181_i	2.83	a09	GM2553-GNB695	12.5	11.5-13.5	eqOA181_j	b03	GM2388-PM238-1	99.1	94.0-104.1	3.0836	0.5105	0	-0.0001	0.012	0.995126	0.0001	0.012	0.995058
	eqOA181_i	1.6	a09	GNB136-GNB377	29.5	27.4-31.5	eqOA181_j	b03	GM1733-SC1003E10-2	58.2	55.2-73.0	-2.5802	0.5141	1e-06	0.0001	0.012	0.993059	-0.0001	0.012	0.993413
Linoleic acid (LA)	eqLA182_i	2.82	a09	GM2553-GNB695	12.5	11.5-13.5	eqLA182_j	b03	GM2388-PM238-1	98.1	94.0-104.1	-2.0905	0.4311	1e-06	0.0001	0.0096	0.993992	-0.0001	0.0096	0.994022
Oleic / linoleic acid ratio (OLR)	eqOLR_i	2.88	a09	IPAHM372-ahFAD2A	74	73.0-74.0	eqOLR_j	b09	GM1840-ahFAD2B	90	86.0-95.5	2.1149	0.3997	0	0	0.0022	0.998629	0	0.0022	0.998618
	eqOLR_i	0.13	a09	IPAHM372-ahFAD2A	74	73.0-74.0	eqOLR_j	b09	Seq7G02-GA26	126	125.9-130.0	-1.0652	0.3791	0.004958	0	0.0022	0.999832	0	0.0022	0.999838
	eqOLR_i	2.51	a01	GNB831-Seq13A10-2	30.9	27.9-34.2	eqOLR_j	b08	Ah51-GNB02	34.9	34.9-42.9	-1.107	0.3823	0.003791	0.2326	0.3715	0.531319	-0.2317	0.3974	0.559988
	eqOLR_i	3.1	a01	GM2724-2-GM1992-2	44.6	43.6-44.6	eqOLR_j	b08	GNB02-IPAHM373	54.1	53.1-54.1	-1.4359	0.3968	0.000297	0	0.0022	0.998922	0	0.0022	0.99889
Oil content (OC)	eqOC_i	0.88	a08	TC1E07-TC1E05	5	0.0-13.2	eqOC_j	bo8	IPAHM540-IPAHM123-1	29.7	26.7-31.5	-0.2623	0.085	0.002041	0.0658	0.086	0.444368	-0.065	0.0928	0.483325
T-population
Oleic acid (OA)	eqOA181_i	1.69	a04	AHGS0347-GNB733	110.8	106.8-113.8	eqOA181_j	a07	GM1986-2-GNB519	12.7	10.7-15.3	1.1219	0.2896	0.000107	-0.0002	0.0127	0.984926	0.0002	0.0127	0.984731
Linoleic acid (LA)	eqLA182_i	2.9	b01	Seq13A07-Ah11	0	0.0-3.0	eqLA182_j	b07	GNB486-1-GA24-1	93.4	91.4-99.2	1.1695	0.2292	0	0	0.0088	0.997001	0	0.0088	0.997062
AA: The estimated additive by additive effect
AAE: The predicted aa by environment interaction effect
SE: The standard error of estimated or predicted QTL effect and P-value
QTL_i and QTL_j: The two QTL involved in epistatic interaction
Interval_i: The flanking markers of QTL_i
Interval_j: The flanking markers of QTL_j
Position_i: The distance between QTL_i and the first marker of the relevant chromosome
Position_j: The distance between QTL_j and the first marker of the relevant chromosome
