# Supplementary material for: Identification of QTLs associated with oil content and mapping FAD2 genes and their relative contribution to oil quality in peanut (Arachis hypogaea L.)
Source: BMC Genet. 2014 Dec 10;15:133. doi: 10.1186/s12863-014-0133-4 (PMC4278341; doi:10.1186/s12863-014-0133-4)
Supplement: Additional file 10: — Source of markers used for construction of genetic maps for the S- and the T-populations. This table shows details on source of the markers used in this study. [file 12863_2014_133_MOESM10_ESM.xls]

## Sheet: Additional File 10
Additional File 10: Source of markers used for construction of genetic maps for S and T-populations
S No	Marker name	Source	Name used by Qin et al. 2012
1	AC2B03	Moretzsohn et al. 2005	AC2B03
2	AC2H11	Moretzsohn et al. 2005	-
3	AC3F07	Moretzsohn et al. 2005	-
4	Ad90F2	Leal-Bertioli et al. 2009	-
5	Ad90K4	Leal-Bertioli et al. 2009	-
6	Ad91O22	Leal-Bertioli et al. 2009	-
7	Ad92L5	Leal-Bertioli et al. 2009	-
8	Ad92O23	Leal-Bertioli et al. 2009	-
9	Ad95D7	Leal-Bertioli et al. 2009	-
10	Ah041	Gimenes et al. 2007	Ah-041
11	Ah1	Gimenes et al. 2007	Ah1
12	Ah11	Gimenes et al. 2007	Ah11
13	Ah126	Gimenes et al. 2007	Ah126
14	Ah21	Gimenes et al. 2007	Ah21
15	Ah26	Gimenes et al. 2007	Ah26
16	Ah3	Gimenes et al. 2007	Ah3
17	Ah32	Gimenes et al. 2007	Ah32
18	Ah404	Gimenes et al. 2007	-
19	Ah426	Gimenes et al. 2007	-
20	Ah4-4	Gimenes et al. 2007	Ah4-4
21	Ah51	Gimenes et al. 2007	Ah51
22	Ah590	Gimenes et al. 2007	-
23	ahFAD2A	Chu et al. 2007	-
24	ahFAD2B	Chu et al. 2007	-
25	AHGS0108	Shirasawa et al. 2012	-
26	AHGS0132	Shirasawa et al. 2012	-
27	AHGS0134	Shirasawa et al. 2012	-
28	AHGS0138	Shirasawa et al. 2012	-
29	AHGS0147	Shirasawa et al. 2012	-
30	AHGS0151	Shirasawa et al. 2012	-
31	AHGS0230	Shirasawa et al. 2012	-
32	AHGS0266	Shirasawa et al. 2012	-
33	AHGS0278	Shirasawa et al. 2012	-
34	AHGS0347	Shirasawa et al. 2012	-
35	AHGS0357	Shirasawa et al. 2012	-
36	AHGS0369	Shirasawa et al. 2012	-
37	AHGS0590	Shirasawa et al. 2012	-
38	AHGS0599	Shirasawa et al. 2012	-
39	AHGS0695	Shirasawa et al. 2012	-
40	AHGS0729	Shirasawa et al. 2012	-
41	AHGS0798	Shirasawa et al. 2012	-
42	AHS0116	Koilkonda et al. 2012	-
43	AHS0161	Koilkonda et al. 2012	-
44	AHS0970	Koilkonda et al. 2012	-
45	AHS1684	Koilkonda et al. 2012	-
46	AHS1750	Koilkonda et al. 2012	-
47	AHS1855	Koilkonda et al. 2012	-
48	AHS1943	Koilkonda et al. 2012	-
49	AHS2037	Koilkonda et al. 2012	-
50	AHS2312	Koilkonda et al. 2012	-
51	AHS2567	Koilkonda et al. 2012	-
52	Ai119G12	Leal-Bertioli et al. 2009	-
53	Ai119H15	Leal-Bertioli et al. 2009	-
54	Ai121G16	Leal-Bertioli et al. 2009	-
55	AS1R12A06	Moretzsohn et al. 2005	-
56	EM142	Guo et al. 2009	-
57	EM78	Guo et al. 2009	-
58	GA131	Budiman et al. 2006	GM678
59	GA156	Budiman et al. 2006	GM690
60	GA161	Budiman et al. 2006	GM692
61	GA166	Budiman et al. 2006	GM695
62	GA21	Budiman et al. 2006	GM623
63	GA24	Budiman et al. 2006	GM624
64	GA26	Budiman et al. 2006	GM625
65	GA27	Budiman et al. 2006	-
66	GA32	Budiman et al. 2006	GM630
67	GA35	Budiman et al. 2006	GM633
68	GA37	Budiman et al. 2006	-
69	GA42	Budiman et al. 2006	-
70	GA44	Budiman et al. 2006	GM637
71	GA65	Budiman et al. 2006	GM654
72	GA72	Budiman et al. 2006	GM657
73	GA8	Budiman et al. 2006	GM618
74	GM1047	Nagy et al. 2009	GM1047
75	GM1049	Nagy et al. 2009	GM1049
76	GM1062	Nagy et al. 2009	GM1062
77	GM1073	Nagy et al. 2009	GM1073
78	GM1076	Nagy et al. 2009	GM1076
79	GM1254	Nagy et al. 2009	GM1254
80	GM1291	Nagy et al. 2009	GM1291
81	GM1311	Nagy et al. 2009	GM1311
82	GM1331	Nagy et al. 2009	GM1331
83	GM1389	Nagy et al. 2009	GM1389
84	GM1445	Nagy et al. 2009	GM1445
85	GM1483	Nagy et al. 2009	GM1483
86	GM1489	Nagy et al. 2009	GM1489
87	GM1490	Nagy et al. 2009	GM1490
88	GM1494	Nagy et al. 2009	GM1494
89	GM1495	Nagy et al. 2009	GM1495
90	GM1521	Nagy et al. 2009	GM1521
91	GM1598	Nagy et al. 2009	GM1598
92	GM1618	Nagy et al. 2009	GM1618
93	GM1628	Nagy et al. 2009	GM1628
94	GM1655	Nagy et al. 2009	GM1655
95	GM1661	Nagy et al. 2009	GM1661
96	GM1694	Nagy et al. 2009	GM1694
97	GM1702	Nagy et al. 2009	GM1702
98	GM1713	Nagy et al. 2009	-
99	GM1720	Nagy et al. 2009	GM1720
100	GM1726	Nagy et al. 2009	-
101	GM1733	Nagy et al. 2009	GM1733
102	GM1742	Nagy et al. 2009	GM1742
103	GM1760	Nagy et al. 2009	GM1760
104	GM1762	Nagy et al. 2009	GM1762
105	GM1788	Nagy et al. 2009	GM1788
106	GM1798	Nagy et al. 2009	GM1798
107	GM1839	Nagy et al. 2009	GM1839
108	GM1840	Nagy et al. 2009	GM1840
109	GM1854	Nagy et al. 2009	GM1854
110	GM1878	Nagy et al. 2009	GM1878
111	GM1890	Nagy et al. 2009	GM1890
112	GM1899	Nagy et al. 2009	GM1899
113	GM1901	Nagy et al. 2009	GM1901
114	GM1911	Nagy et al. 2009	GM1911
115	GM1916	Nagy et al. 2009	GM1916
116	GM1918	Nagy et al. 2009	GM1918
117	GM1919	Nagy et al. 2009	GM1919
118	GM1922	Nagy et al. 2009	GM1922
119	GM1937	Nagy et al. 2009	GM1937
120	GM1940	Nagy et al. 2009	GM1940
121	GM1953	Nagy et al. 2009	GM1953
122	GM1954	Nagy et al. 2009	GM1954
123	GM1959	Nagy et al. 2009	GM1959
124	GM1961	Nagy et al. 2009	GM1961
125	GM1971	Nagy et al. 2009	GM1971
126	GM1985	Nagy et al. 2009	GM1985
127	GM1986	Nagy et al. 2009	GM1986
128	GM1990	Nagy et al. 2009	GM1990
129	GM1992	Nagy et al. 2009	GM1992
130	GM1996	Nagy et al. 2009	GM1996
131	GM2007	Nagy et al. 2009	GM2007
132	GM2009	Nagy et al. 2009	GM2009
133	GM2027	Nagy et al. 2009	GM2027
134	GM2032	Nagy et al. 2009	GM2032
135	GM2033	Nagy et al. 2009	GM2033
136	GM2063	Nagy et al. 2009	-
137	GM2067	Nagy et al. 2009	GM2067
138	GM2073	Nagy et al. 2009	GM2073
139	GM2078	Nagy et al. 2009	GM2078
140	GM2084	Nagy et al. 2009	-
141	GM2106	Nagy et al. 2009	GM2106
142	GM2120	Nagy et al. 2009	GM2120
143	GM2137	Nagy et al. 2009	GM2137
144	GM2156	Nagy et al. 2009	GM2156
145	GM2165	Nagy et al. 2009	GM2165
146	GM2196	Nagy et al. 2009	GM2196
147	GM2215	Nagy et al. 2009	GM2215
148	GM2246	Nagy et al. 2009	GM2246
149	GM2259	Nagy et al. 2009	GM2259
150	GM2284	Nagy et al. 2009	GM2284
151	GM2289	Nagy et al. 2009	GM2289
152	GM2337	Nagy et al. 2009	GM2337
153	GM2359	Nagy et al. 2009	GM2359
154	GM2369	Nagy et al. 2009	GM2369
155	GM2388	Nagy et al. 2009	GM2388
156	GM2402	Nagy et al. 2009	GM2402
157	GM2411	Nagy et al. 2009	GM2411
158	GM2444	Nagy et al. 2009	GM2444
159	GM2450	Nagy et al. 2009	GM2450
160	GM2480	Nagy et al. 2009	GM2480
161	GM2528	Nagy et al. 2009	GM2528
162	GM2531	Nagy et al. 2009	GM2531
163	GM2553	Nagy et al. 2009	GM2553
164	GM2557	Nagy et al. 2009	-
165	GM2584	Nagy et al. 2009	GM2584
166	GM2589	Nagy et al. 2009	GM2589
167	GM2605	Nagy et al. 2009	GM2605
168	GM2606	Nagy et al. 2009	GM2606
169	GM2637	Nagy et al. 2009	GM2637
170	GM2638	Nagy et al. 2009	GM2638
171	GM2689	Nagy et al. 2009	GM2689
172	GM2690	Nagy et al. 2009	GM2690
173	GM2723	Nagy et al. 2009	GM2723
174	GM2724	Nagy et al. 2009	GM2724
175	GM2744	Nagy et al. 2009	GM2744
176	GM2767	Nagy et al. 2009	GM2767
177	GM2769	Nagy et al. 2009	GM2769
178	GM2779	Nagy et al. 2009	GM2779
179	GM2788	Nagy et al. 2009	GM2788
180	GM2792	Nagy et al. 2009	GM2792
181	GM2808	Nagy et al. 2009	GM2808
182	GM849	Nagy et al. 2009	GM849
183	GM890	Nagy et al. 2009	GM890
184	GNB02	Wang et al. 2012	ARS738
185	GNB100	Wang et al. 2012	ARS775
186	GNB1040	Wang et al. 2012	ARS767
187	GNB107	Wang et al. 2012	ARS702
188	GNB1078	Wang et al. 2012	ARS736
189	GNB1112	Wang et al. 2012	ARS768
190	GNB1121	Wang et al. 2012	ARS737
191	GNB136	Wang et al. 2012	ARS742
192	GNB138	Wang et al. 2012	ARS777
193	GNB167	Wang et al. 2012	ARS744
194	GNB179	Wang et al. 2012	ARS781
195	GNB218	Wang et al. 2012	ARS783
196	GNB278	Wang et al. 2012	ARS710
197	GNB284	Wang et al. 2012	ARS747
198	GNB317	Wang et al. 2012	ARS748
199	GNB320	Wang et al. 2012	ARS785
200	GNB324	Wang et al. 2012	ARS749
201	GNB329	Wang et al. 2012	ARS750
202	GNB335	Wang et al. 2012	ARS786
203	GNB352	Wang et al. 2012	ARS751
204	GNB353	Wang et al. 2012	ARS715
205	GNB374	Wang et al. 2012	ARS789
206	GNB377	Wang et al. 2012	ARS752
207	GNB38	Wang et al. 2012	ARS771
208	GNB418	Wang et al. 2012	ARS719
209	GNB464	Wang et al. 2012	ARS720
210	GNB486	Wang et al. 2012	ARS795
211	GNB519	Wang et al. 2012	ARS753
212	GNB523	Wang et al. 2012	ARS793
213	GNB555	Wang et al. 2012	ARS721
214	GNB619	Wang et al. 2012	ARS756
215	GNB625	Wang et al. 2012	ARS757
216	GNB629	Wang et al. 2012	ARS798
217	GNB649	Wang et al. 2012	ARS758
218	GNB65	Wang et al. 2012	ARS772
219	GNB651	Wang et al. 2012	ARS800
220	GNB652	Wang et al. 2012	ARS801
221	GNB695	Wang et al. 2012	ARS759
222	GNB70	Wang et al. 2012	ARS740
223	GNB703	Wang et al. 2012	ARS760
224	GNB710	Wang et al. 2012	ARS724
225	GNB716	Wang et al. 2012	ARS761
226	GNB733	Wang et al. 2012	ARS726
227	GNB736	Wang et al. 2012	ARS762
228	GNB816	Wang et al. 2012	ARS727
229	GNB817	Wang et al. 2012	ARS765
230	GNB827	Wang et al. 2012	ARS806
231	GNB831	Wang et al. 2012	ARS729
232	GNB840	Wang et al. 2012	ARS730
233	GNB842	Wang et al. 2012	ARS731
234	GNB87	Wang et al. 2012	ARS774
235	GNB876	Wang et al. 2012	ARS734
236	GNB877	Wang et al. 2012	ARS816
237	GNB904	Wang et al. 2012	ARS811
238	GNB905	Wang et al. 2012	ARS812
239	GNB981	Wang et al. 2012	ARS766
240	GNB99	Wang et al. 2012	ARS741
241	IPAHM103	Cuc et al. 2008	IPAHM103
242	IPAHM105	Cuc et al. 2008	IPAHM105
243	IPAHM108	Cuc et al. 2008	IPAHM108
244	IPAHM123	Cuc et al. 2008	IPAHM123
245	IPAHM167	Cuc et al. 2008	IPAHM167
246	IPAHM171a	Cuc et al. 2008	IPAHM171a
247	IPAHM219	Cuc et al. 2008	IPAHM219
248	IPAHM229	Cuc et al. 2008	IPAHM229
249	IPAHM23	Cuc et al. 2008	IPAHM23
250	IPAHM282	Cuc et al. 2008	IPAHM282
251	IPAHM320	Cuc et al. 2008	-
252	IPAHM334	Cuc et al. 2008	-
253	IPAHM352	Cuc et al. 2008	IPAHM352
254	IPAHM356	Cuc et al. 2008	IPAHM356
255	IPAHM372	Cuc et al. 2008	IPAHM372
256	IPAHM373	Cuc et al. 2008	IPAHM373
257	IPAHM407a	Cuc et al. 2008	IPAHM407a
258	IPAHM451	Cuc et al. 2008	-
259	IPAHM455	Cuc et al. 2008	IPAHM455
260	IPAHM468	Cuc et al. 2008	IPAHM468
261	IPAHM475	Cuc et al. 2008	IPAHM475
262	IPAHM524	Cuc et al. 2008	IPAHM524
263	IPAHM531	Cuc et al. 2008	-
264	IPAHM540	Cuc et al. 2008	-
265	IPAHM569	Cuc et al. 2008	-
266	IPAHM606	Cuc et al. 2008	-
267	IPAHM659	Cuc et al. 2008	-
268	IPAHM695	Cuc et al. 2008	-
269	IPAHM73	Cuc et al. 2008	-
270	IPAHM75	Cuc et al. 2008	-
271	IPAHM97	Cuc et al. 2008	-
272	LSSR06a	Nelson et al. 2006	-
273	MTIC45-1	-	-
274	PM137	He et al. 2003	PM137
275	PM15	He et al. 2003	PM15
276	PM179	He et al. 2003	PM179
277	PM188	He et al. 2003	PM188
278	PM200	He et al. 2003	PM200
279	PM204	He et al. 2003	PM204
280	PM210	He et al. 2003	PM210
281	PM238	He et al. 2003	PM238
282	PM308	He et al. 2003	PM308
283	PM32	He et al. 2003	PM32
284	PM343	He et al. 2003	PM343
285	PM35	He et al. 2003	PM35
286	PM35	He et al. 2003	PM35
287	PM358	He et al. 2003	PM358
288	PM36	He et al. 2003	PM36
289	PM37	He et al. 2003	PM37
290	PM377	He et al. 2003	PM377
291	PM45	He et al. 2003	PM45
292	PM499	He et al. 2003	PM499
293	PM50	He et al. 2003	PM50
294	PM505	He et al. 2003	PM505
295	PM65	He et al. 2003	PM65
296	PM652	He et al. 2003	PM652
297	PM73	He et al. 2003	PM73
298	RGA121	Liu et al. 2013	-
299	RI1F06	Moretzsohn et al. 2005	RI1F06
300	RM11H01	Proite et al. 2008	RM11H1
301	RM15H07	Proite et al. 2008	RM15H7
302	RN13D04	Moretzsohn et al. 2005	RN13D04
303	RN26G9	Proite et al. 2007	-
304	RN34A10	Proite et al. 2007	RN34A10
305	RN35H04	Proite et al. 2007	RN35H04
306	RN9C02	Moretzsohn et al. 2005	-
307	SC1003E10	Moretzsohn et al. 2009	SC1003E10
308	Seq10D04	Ferguson et al. 2004	Seq10D4
309	Seq11D04	Ferguson et al. 2004	Seq11D4
310	Seq11G07	Ferguson et al. 2004	Seq11G7
311	Seq13A07	Ferguson et al. 2004	-
312	Seq13A10	Ferguson et al. 2004	Seq13A10
313	Seq14A07	Ferguson et al. 2004	Seq14A7
314	Seq14D11	Ferguson et al. 2004	Seq14D11
315	Seq14F04	Ferguson et al. 2004	Seq14F4
316	Seq15C10	Ferguson et al. 2004	Seq15C10
317	Seq15C12	Ferguson et al. 2004	Seq15C12
318	Seq15D03	Ferguson et al. 2004	Seq15D3
319	Seq16F01	Ferguson et al. 2004	Seq16F1
320	Seq16G08	Ferguson et al. 2004	Seq16G8
321	Seq17E03	Ferguson et al. 2004	-
322	Seq17F06	Ferguson et al. 2004	Seq17F6
323	Seq18A05	Ferguson et al. 2004	seq18A5
324	Seq18C05	Ferguson et al. 2004	Seq18C5
325	Seq18G01	Ferguson et al. 2004	Seq18G1
326	Seq18G9	Ferguson et al. 2004	-
327	Seq19B12	Ferguson et al. 2004	Seq19B12
328	Seq19D06	Ferguson et al. 2004	-
329	Seq19D09	Ferguson et al. 2004	-
330	Seq19F04	Ferguson et al. 2004	Seq19F4
331	Seq19G07	Ferguson et al. 2004	Seq19G7
332	Seq1B09	Ferguson et al. 2004	Seq1B9
333	Seq2A05	Ferguson et al. 2004	Seq2A5
334	Seq2A06	Ferguson et al. 2004	Seq2A6
335	Seq2C10	Ferguson et al. 2004	Seq2C10
336	Seq2D12	Ferguson et al. 2004	Seq2D12B
337	Seq2E06	Ferguson et al. 2004	Seq2E6
338	Seq2F05	Ferguson et al. 2004	Seq2F5
339	Seq2F10	Ferguson et al. 2004	Seq2F10
340	Seq2G04	Ferguson et al. 2004	Seq2G4
341	Seq3A01	Ferguson et al. 2004	Seq3A1
342	Seq3A08	Ferguson et al. 2004	seq3A8
343	Seq3B05	Ferguson et al. 2004	Seq3B5
344	Seq3B08	Ferguson et al. 2004	Seq3B8
345	Seq3E10	Ferguson et al. 2004	Seq3E10
346	Seq4B11	Ferguson et al. 2004	Seq4B11
347	Seq4E08	Ferguson et al. 2004	Seq4E08
348	Seq4F07	Ferguson et al. 2004	Seq4F7
349	Seq4F09	Ferguson et al. 2004	Seq4F9
350	Seq4H11	Ferguson et al. 2004	Seq4H11
351	Seq5D05	Ferguson et al. 2004	Seq5D5
352	Seq7B03	Ferguson et al. 2004	Seq7B3
353	Seq7G02	Ferguson et al. 2004	Seq7G2
354	Seq8E12	Ferguson et al. 2004	Seq8E12
355	Seq9H08	Ferguson et al. 2004	Seq9H8
356	TC0A01	Moretzsohn et al. 2005	TC0A01
357	TC0A02	Moretzsohn et al. 2005	-
358	TC11A04	Moretzsohn et al. 2005	TC11A04
359	TC11F12	Moretzsohn et al. 2005	-
360	TC11H06	Moretzsohn et al. 2005	TC11H06
361	TC19B07	Macedo et al. 2012	-
362	TC19B11	Macedo et al. 2012	-
363	TC19E01	Macedo et al. 2012	-
364	TC1A01	Moretzsohn et al. 2005	TC1A01
365	TC1A02	Moretzsohn et al. 2005	TC1A02
366	TC1A08	Moretzsohn et al. 2005	TC1A08
367	TC1B02	Moretzsohn et al. 2005	-
368	TC1D02	Moretzsohn et al. 2005	TC1D02
369	TC1E05	Moretzsohn et al. 2005	TC1E05
370	TC1E06	Moretzsohn et al. 2005	TC1E06
371	TC1E07	Moretzsohn et al. 2005	-
372	TC20B05	Macedo et al. 2012	-
373	TC21C10	Macedo et al. 2012	-
374	TC23C08	Macedo et al. 2012	-
375	TC23F04	Macedo et al. 2012	-
376	TC24B05	Macedo et al. 2012	-
377	TC27H12	Macedo et al. 2012	-
378	TC29C07	Macedo et al. 2012	-
379	TC2A02	Moretzsohn et al. 2005	TC2A02
380	TC2D06	Moretzsohn et al. 2005	TC2D06
381	TC30D04	Macedo et al. 2012	-
382	TC31G11	Macedo et al. 2012	-
383	TC31H02	Macedo et al. 2012	-
384	TC38D06	Macedo et al. 2012	-
385	TC3A12	Moretzsohn et al. 2005	TC3A12
386	TC3B04	Moretzsohn et al. 2005	-
387	TC3B05	Moretzsohn et al. 2005	TC3B05
388	TC3E02	Moretzsohn et al. 2005	TC3E02
389	TC3H02	Moretzsohn et al. 2005	TC3H02
390	TC3H07	Moretzsohn et al. 2005	TC3H07
391	TC41A10	Macedo et al. 2012	-
392	TC41C11	Macedo et al. 2012	-
393	TC41E09	Macedo et al. 2012	-
394	TC42A02	Macedo et al. 2012	-
395	TC4C11	Moretzsohn et al. 2005	-
396	TC4E09	Moretzsohn et al. 2005	TC4E09
397	TC4E10	Moretzsohn et al. 2005	TC4E10
398	TC4F10	Moretzsohn et al. 2005	-
399	TC4F12	Moretzsohn et al. 2005	-
400	TC4G02	Moretzsohn et al. 2005	TC4G02
401	TC4G10	Moretzsohn et al. 2005	TC4G10
402	TC4H07	Moretzsohn et al. 2005	-
403	TC5A07	Moretzsohn et al. 2005	-
404	TC5C05	Moretzsohn et al. 2005	-
405	TC5D06	Moretzsohn et al. 2005	TC5D06
406	TC6E01	Moretzsohn et al. 2005	TC6E01
407	TC6H03	Moretzsohn et al. 2005	TC6H03
408	TC7A02	Moretzsohn et al. 2005	TC7A02
409	TC7C06	Moretzsohn et al. 2005	TC7C06
410	TC7D03	Moretzsohn et al. 2005	-
411	TC7G10	Moretzsohn et al. 2005	TC7G10
412	TC7H02	Moretzsohn et al. 2005	-
413	TC9B08	Moretzsohn et al. 2005	TC9B08
414	TC9B12	Moretzsohn et al. 2005	-
415	TC9F04	Moretzsohn et al. 2005	TC9F04
416	TC9F10	Moretzsohn et al. 2005	-
417	TC9H08	Moretzsohn et al. 2005	-
418	TC9H09	Moretzsohn et al. 2005	TC9H09
Budiman MA, Jones JIT, Citek RW, Warek U, Bedell JA, Knapp SJ: Methylation-filtered and shotgun genomic sequences for diploid and tetraloid peanut taxa. GenBank http://www.ncbi.nlm.nih.gov/, 2006.
Cuc LM, Mace ES, Crouch JH, Quang VD, Long TD, Varshney RK: Isolation and characterization of novel microsatellite markers and their application for diversity assessment in cultivated groundnut (Arachis hypogaea L.). BMC Plant Biol 2008, 8:55.
Ferguson ME, Burow MD, Schulze SR, Bramel PJ, Paterson AH, Kresovich S, Mitchell S: Microsatellite identification and characterization in peanut (A. hypogaea L.). Theor Appl Genet 2004, 108:1064–1070.
Gimenes MA, Hoshino AA, Barbosa AV, Palmieri DA, Lopes CR: Characterization and transferability of microsatellite markers of the cultivated peanut (Arachis hypogaea). BMC Plant Biol 2007, 7:9.
Guo BZ, Chen XP, Hong YB, Liang XQ, Dang P, Brenneman T, Holbrook C, Culbreath A: Analysis of gene expression profiles in leaf tissues of cultivated peanuts and development of EST-SSR markers and gene discovery. Int J Plant Genomics 2009. doi:10.1155/2009/715605.
He GH, Meng RH, Newman M, Gao GQ, Pittman RN, Prakash CS: Microsatellites as DNA markers in cultivated peanut (A. hypogaea L.). BMC Plant Biol 2003, 3:1–3.
Koilkonda P, Sato S, Tabata S, Shirasawa K, Hirakawa H, Sakai H, Sasamoto S, Watanabe A, Wada T, Kishida Y, Tsuruoka H, Fujishiro T, Yamada M, Kohara M, Suzuki S, Hasegawa M, Kiyoshima H, Isobe S: Large-scale development of expressed sequence tag-derived simple sequence repeat markers and diversity analysis in Arachis spp. Mol Breed 2012, 30(1):125–138.
Leal-Bertioli SC, José AC, Alves-Freitas DM, Moretzsohn MC, Guimarães PM, Nielen S, Vidigal BS, Pereira RW, Pike J, Fávero AP, Parniske M, Varshney RK, Bertioli DJ: Identification of candidate genome regions controlling disease resistance in Arachis. BMC Plant Biol 2009, 9:112.
Nagy ED, Chu Y, Guo YF, Khanal S, Tang SX, Li Y, Dong WB, Timper P, Taylor C, Ozias-Akins P, Holbrook CC, Beilinson V, Nielsen NC, Stalker HT, Knapp SJ: Recombination is suppressed in an alien introgression in peanut harboring Rma, a dominant root knot nematode resistance gene. Mol Breed 2010, 26:357–370.
Macedo SE, Moretzsohn MC, Leal-Bertioli SC M, Alves DM, Gouvea EG, Azevedo VC, Bertioli DJ: Development and characterization of highly polymorphic long TC repeat microsatellite markers for genetic analysis of peanut. BMC Res Notes 2012, 5:86.
Moretzsohn MC, Leoi L, Proite K, Guimaraes PM, Leal-Bertioli SC, Gimenes MA, Martins WS, Valls JF, Grattapaglia D, Bertioli DJ: A microsatellite-based, gene-rich linkage map for the AA genome of Arachis (Fabaceae). Theor Appl Genet 2005, 111(6):1060–1071.
Nelson MN, Phan HT, Ellwood SR, Moolhuijzen PM, Hane J, Williams A, O'Lone CE, Fosu-Nyarko J, Scobie M, Cakir M, Jones MG, Bellgard M, Ksiazkiewicz M, Wolko B, Barker SJ, Oliver RP, Cowling WA: The first gene-based map of Lupinus angustifolius L.-location of domestication genes and conserved synteny with Medicago truncatula. Theor Appl Genet 2006, 113(2):225–238.
Proite K, Leal-Bertioli SCM, Bertioli DJ, Moretzsohn MC, Silva FR, Martins NF, Guimaraes PM: ESTs from a wild Arachis species for gene discovery and marker development. BMC Plant Biol 2007, 7:7.
Shirasawa K, Hirakawa H, Tabata S, Hasegawa M, Kiyoshima H, Suzuki S, Sasamoto S, Watanabe A, Fujishiro T, Isobe S: Characterization of active miniature inverted-repeat transposable elements in the peanut genome. Theor Appl Genet 2012, 124:1429–1438.
Wang H, Penmetsa RV, Yuan M, Gong LM, Zhao YL, Guo BZ, Farmer AD, Rosen BD, Gao J, Isobe S, Bertioli DJ, Varshney RK, Cook DR, He GH: Development and characterization of BAC-end sequence derived SSRs, and their incorporation into a new higher density genetic map for cultivated peanut (Arachis hypogaea L.). BMC Plant Biol 2012, 12:10.
